# Supplementary material for: Mystery of the Passerini Reaction for the Synthesis of the Antimicrobial Peptidomimetics against Nosocomial Pathogenic Bacteria
Source: Int J Mol Sci. 2024 Jul 30;25(15):8330. doi: 10.3390/ijms25158330 (PMC11312933; doi:10.3390/ijms25158330)
Supplement: Supplementary file 1 [file ijms-25-08330-s001.zip]

Archive with 1 entries (1 files):
- ijms-3085424-supplementary.pdf
